# Supplementary material for: Synthesis of 4-Amino-N-[2 (diethylamino)Ethyl]Benzamide Tetraphenylborate Ion-Associate Complex: Characterization, Antibacterial and Computational Study
Source: Molecules. 2023 Feb 28;28(5):2256. doi: 10.3390/molecules28052256 (PMC10005259; doi:10.3390/molecules28052256)
Supplement: Supplementary file 1 [file molecules-28-02256-s001.zip]

Archive with 1 entries (1 files):
- molecules-2232985-supplementary.pdf
